# Supplementary material for: Phylogenetics of the Antopocerus-Modified Tarsus Clade of Hawaiian Drosophila: Diversification across the Hawaiian Islands
Source: PLoS One. 2014 Nov 24;9(11):e113227. doi: 10.1371/journal.pone.0113227 (PMC4242607; doi:10.1371/journal.pone.0113227)
Supplement: Table S1 — List of individuals with mitochondrial sequences. Barcode refers to O’Grady Lab bar-coding conventions and can be referred to identify full collection details. EM Barcode refers to voucher label associated with the sample provided by the Essig Museum of Entomology. Island refers to island where individual was collected. FB indicates sequences downloaded from FlyBase. (XLSX) [file pone.0113227.s013.xlsx]

## Sheet: TableS1
Supplemental Table 1. Individuals sampled and mt gene coverage
Species	Barcode	EM Barcode	Island	16s	nd2	nd4	co1	co2
D. adunca	202546	EMEC7356134	Maui Nui	KM252230	KM252374	KM273172	KM252254	KM252501
D. ancyla	201019	EMEC7356079	Maui Nui	HQ170952	HQ170861	KM273160	HQ170749	HQ170632
D. apodasta	201029	EMEC7356080	Kauai	HQ170955	HQ170948	KM273162		HQ170636
D. atroscutellata	200865	EMEC7356115	Kauai	HQ171020	HQ170927	KM273152	HQ170817	HQ170713
D. attenuata	202552	EMEC7356139	Hawaii		KM252379		KM252260	KM252507
D. basimacula	201030	EMEC7356081	Kauai	HQ170958	HQ170866	KM273163	HQ170755	HQ170639
D. basisetosa	201021	EMEC7356082	Hawaii	HQ170959	HQ170867		HQ170756	HQ170640
D. brevitarsus	201038	EMEC7356083	Oahu		HQ170869		HQ170758	HQ170642
D. brunneifrons	202547	EMEC7356135	Maui Nui	KM252231		KM273173	KM252255	KM252502
D. capitata	201050	EMEC7356084	Kauai	KM252217	HQ170870		KM252241	HQ170643
D. chaetocephala	201051	EMEC7356085	Oahu	KM252218	HQ170871		KM252242	HQ170644
D. clavitibia	201326	EMEC7356086	Maui Nui	HQ170960	HQ170872		HQ170759	HQ170645
D. cnecopleura	201022	EMEC7356087	Hawaii	HQ170961	HQ170873	KM273161	HQ170760	HQ170646
D. conformis	201312	EMEC7356119	Hawaii	HQ171023	HQ170930		HQ170820	HQ170716
D. contorta	200120	EMEC7356117	Maui Nui	HQ171021	HQ170928		HQ170818	HQ170714
D. cracens	202538	EMEC7356130	Maui Nui	KM252227	KM252371		KM252251	KM252499
D. dasycnemia	202326	EMEC7356122	Hawaii	HQ171026	HQ170933		HQ170823	HQ170719
D. diamphiodiopoda	200785	EMEC7356125	Maui Nui	KM252216	KM252365	KM273153	KM252239	KM252494
D. expansa	201012	EMEC7356088	Hawaii	HQ170967	HQ170877	KM273156	HQ170766	HQ170652
D. fastigata	200866	EMEC7356116	Oahu	HQ171019	HQ170926		HQ170816	HQ170712
D. forficata	201053	EMEC7356089	Kauai	KM252220	HQ170879		KM252244	HQ170654
D. fundita	201023	EMEC7356090	Maui Nui	HQ170969	HQ170880		HQ170768	HQ170655
D. furcatarsus	201054	EMEC7356091	Kauai	KM252221	HQ170881		KM252245	HQ170656
D. imparisetae	201014	EMEC7356092	Hawaii	HQ170971	HQ170883	KM273158	KM252240	HQ170659
D. incognita	202333	EMEC7356123	Hawaii	HQ171027	HQ170934		HQ170824	HQ170720
D. kikalaeleele	202385	EMEC7356145	Hawaii	HQ703706	HQ703790		HQ703724	HQ703742
D. kokeensis	201055	EMEC7356093	Kauai	KM252222	HQ170888		KM252246	HQ170665
D. kraussi	202553	EMEC7356140	Oahu	KM252236	KM252380		KM252261	KM252508
D. latigena	201015	EMEC7356094	Hawaii	HQ170977	HQ170890		HQ170775	HQ170667
D. medialis	201017	EMEC7356095	Hawaii	HQ170979	HQ170892	KM273159	HQ170777	HQ170669
D. neutralis	202319	EMEC7356120	Hawaii	HQ171024	HQ170931	KM273167	HQ170821	HQ170717
D. nigritarsus	202511	EMEC7356129	Hawaii	KM252224	KM252367		KM252248	KM252496
D. orthoptera	202540	EMEC7356126	Maui Nui	KM252228	KM252372		KM252252	KM252500
D. paracracens	202556	EMEC7356141	Hawaii	KM252237	KM252381		KM252262	KM252509
D. paucitarsus	201897	EMEC7356096	Maui Nui	KM252223	KM252366		KM252247	KM252495
D. paucula	202549	EMEC7356137	Oahu	KM252233	KM252376		KM252257	KM252504
D. pectinitarsus	201025	EMEC7356097	Hawaii	HQ170988	HQ170899		HQ170786	HQ170678
D. percnosoma	200125	EMEC7356118	Hawaii	HQ171022	HQ170929		HQ170819	HQ170715
D. perissopoda	201036	EMEC7356106	Kauai	HQ171004	HQ170910		HQ170802	HQ170695
D. petalopeza	202536	EMEC7356131	Maui Nui	KM252226	KM252370	KM273170	KM252250	KM252498
D. procerisetae	201880	EMEC7356099	Maui Nui	HQ170994	HQ170902		HQ170792	HQ170684
D. prodita	201010	EMEC7356100	Hawaii	HQ170995	HQ170903	KM273154	HQ170793	HQ170685
D. propiofacies	201027	EMEC7356101	Hawaii	HQ170996	HQ170904		HQ170794	HQ170686
D. quasiexpansa	202532	EMEC7356127	Maui Nui	KM252225	KM252369	KM273169	KM252249	KM252497
D. redunca	201884	EMEC7356102	Maui Nui	HQ170998	HQ170906	KM273166	HQ170796	HQ170688
D. seclusa	201011	EMEC7356103	Maui Nui	HQ170907	HQ170798	KM273155	HQ170690	HQ171000
D. sordidapex	202321	EMEC7356121	Hawaii	HQ171025	HQ170932	KM273168	HQ170822	HQ170718
D. sp nr perissopoda 5	201034	EMEC7356108	Kauai	HQ170989	HQ170945		HQ170787	HQ170679
D. spnr ancyla	201020	EMEC7356105	Hawaii	HQ171007	HQ170913		HQ170805	HQ170698
D. spnr basimacula 2	201032	EMEC7356107	Kauai	HQ171003	HQ170909	KM273164		HQ170694
D. spnr basimacula 3	201033	EMEC7356109	Kauai	HQ171005	HQ170911		HQ170803	HQ170696
D. spnr brunneisetae	201018	EMEC7356110	Kauai	HQ171008	HQ170914		HQ170806	HQ170699
D. spnr dorsigera	201052	EMEC7356111	Kauai	KM252219	HQ170946		KM252243	HQ170700
D. spnr fundita	201028	EMEC7356112	Hawaii	HQ171009	HQ170915		HQ170807	HQ170701
D. spnr melanopedis	201016	EMEC7356104	Hawaii	HQ171012	HQ170918		HQ170810	HQ170704
D. spnr perissopoda 1	201035	EMEC7356098	Kauai	HQ171002	HQ170908	KM273165	HQ170800	HQ170693
D. stigma	202548	EMEC7356136	Maui Nui	KM252232	KM252375		KM252256	KM252503
D. systenopeza	201026	EMEC7356113	Maui Nui	HQ171014	HQ170920		HQ170812	HQ170706
D. tanythrix	202520	EMEC7356128	Hawaii	HQ171031	KM252368		HQ170828	HQ170726
D. torula	202545	EMEC7356132	Maui Nui	KM252229	KM252373	KM273171	KM252253
D. trichaetosa	201013	EMEC7356114	Hawaii	HQ171016	HQ170923	KM273157	HQ170813	HQ170709
D. unicula	200997	EMEC7356078	Hawaii	HQ171017	HQ170924		HQ170814	HQ170710
D. waddingtoni	202431	EMEC7356124	Hawaii	HQ171028	HQ170935		HQ170825	HQ170721
D. williamsi	202551	EMEC7356138	Oahu	KM252235	KM252378		KM252259	KM252506
D. yooni	202550	EMEC7356133	Hawaii	KM252234	KM252377		KM252258	KM252505
Hawaiian Drosophilidae outgroups
D. ochropleura	202558	EMEC7356144		KC609625			KC609728	KC609683
D. nigrocirrus	202557	EMEC7356143		KM252238	KM252382		KM252263	KM252510
D. grimshawi	FB			FB	FB	FB	FB	FB
S. varipicta	201060	EMEC7356142		HQ171051	KC609628		HQ170860	HQ170745
