# Supplementary material for: Phylogenetics of the Antopocerus-Modified Tarsus Clade of Hawaiian Drosophila: Diversification across the Hawaiian Islands
Source: PLoS One. 2014 Nov 24;9(11):e113227. doi: 10.1371/journal.pone.0113227 (PMC4242607; doi:10.1371/journal.pone.0113227)
Supplement: Tables S2 — List of individuals with nuclear sequences. Barcode refers to O’Grady Lab bar-coding conventions and can be referred to identify full collection details. FB indicates sequences downloaded from FlyBase. ST3 indicates which of the three sequences that are too short to be deposited onto GenBank (<200 bp) are included in Table S3. (XLSX) [file pone.0113227.s014.xlsx]

## Sheet: TableS2
Supplemental Table 2. Individuals sampled and nuclear gene coverage
Species	Barcode	boss	ntid	snf	wee	fz4	kl2	pds5	yp1	yp2	ef1g
D. adunca	202546	KM252360	KM252438	KM252646			KM252546	KM252485	KM273150	JN816107	JN815414
D. ancyla	201019	KM252331	KM252406	KM252611	KM252276				KM273138	JN816113	JN815420
D. apodasta	201029		KM252413	KM252619		KM252568	KM252527	KM252460	KM273140	JN816058	JN815365
D. atroscutellata	200865	KM252319	KM252393	KM252597	KM252265	HQ703602	HQ703632	HQ728782	KM273130	JN816115	JN815422
D. attenuata	202552	KM252362	KM252385	KM252652	KM252314
D. basimacula	201030	KM252339	KM252414	KM252620	KM252284	KM252569	KM252528	KM252461	KM273141	JN816059	JN815366
D. basisetosa	201021	KM252333	KM252383	KM252613		KM252562	KM252521	KM252454
D. brevitarsus	201038	KM252344	KM252384	KM252625		KM252575	KM252534	KM252467
D. brunneifrons	202547	KM252361	KM252439	KM252647	KM252309	KM252591	KM252547	KM252486	KM273151	JN816109	JN815416
D. capitata	201050	KM252345	KM252419	KM252626	KM252288	KM252576	KM252535	KM252468
D. chaetocephala	201051	KM252346		KM252627	KM252289			KM252469
D. clavitibia	201326	KM252351	KM252425	KM252632		KM252581	KM252538	KM252474
D. cnecopleura	201022	KM252334	KM252408	KM252614	KM252278	KM252563	KM252522	KM252455	KM273139	JN816159	JN815466
D. conformis	201312	KM252350	KM252424	KM252631	KM252294	HQ703606	HQ703636	HQ728786
D. contorta	200120		KM252394	KM252598		HQ703603	HQ703633	HQ728783
D. cracens	202538	KM252358	KM252435	KM252644	KM252306	KM252588		KM252482
D. dasycnemia	202326	KM252354	KM252430	KM252638	KM252300	HQ703612	HQ703642	HQ728792
D. diamphiodiopoda	200785	KM252321	KM252396	KM252600		HQ703628	HQ703658	HQ728808	KM273131	JN816108	JN815415
D. expansa	201012	KM252324	KM252400	KM252604	KM252269	HQ703627	HQ703657	HQ703771	KM273134	JN816061	JN815368
D. fastigata	200866	KM252318	KM252392	KM252596	KM252264	HQ703601	HQ703631	HQ728781
D. forficata	201053	KM252347	KM252421	KM252659	KM252291	KM252578		KM252471
D. fundita	201023	KM252335	KM252409	KM252615	KM252279
D. furcatarsus	201054	KM252348	KM252422	KM252660	KM252292	KM252579	KM252536	KM252472
D. imparisetae	201014	KM252326	KM252402	KM252606	KM252271	KM252557	KM252515		KM273136	JN816110	JN815417
D. incognita	202333	KM252355	KM252431	KM252639	KM252301	HQ703617	HQ703647	HQ728797
D. kikalaeleele	202385			KM252595		HQ703626	HQ703656	HQ728806
D. kokeensis	201055	KM252349	KM252423	KM252629	KM252293	KM252580	KM252537	KM252473
D. kraussi	202553	KM252363	KM252444	KM252653		KM252592	KM252552
D. latigena	201015	KM252327	KM252388	KM252607	KM252272		KM252516	KM252449
D. medialis	201017	KM252329	KM252404	KM252609	KM252274	KM252559	KM252518	KM252451	KM273137	JN816111	JN815418
D. neutralis	202319		KM252428	KM252636	KM252298	HQ703609	HQ703639	HQ728789	KM273145	JN816116	JN815423
D. nigritarsus	202511	KM252356	KM252432	KM252640	KM252302	KM252585	KM252542	KM252478
D. orthoptera	202540		KM252436	KM252645	KM252307	KM252589	KM252545	KM252483
D. paracracens	202556		KM252386	KM252654	KM252315			KM252491
D. paucitarsus	201897	ST3	KM252391	KM252635	KM252297	KM252584	KM252541	KM252477
D. paucula	202549		KM252441	KM252649	KM252311		KM252549	KM252488
D. pectinitarsus	201025	KM252336	KM252410	KM252658	KM252280	KM252564	KM252523	KM252456
D. percnosoma	200125	KM252320	KM252395	KM252599	KM252266	HQ703605	HQ703635	HQ728785
D. perissopoda	201036	KM252343	KM252390	KM252624		KM252533		KM252466
D. petalopeza	202536	KM252357	KM252434	KM252643	KM252305	KM252587	KM252544	KM252481	KM273148	JN816067	JN815374
D. procerisetae	201880	ST3	KM252426	KM252633	KM252295	KM252582	KM252539	KM252475
D. prodita	201010	KM252322	KM252398	KM252602	KM252267	KM252555	KM252512	KM252446	KM273132	JN816068	JN815375
D. propiofacies	201027	ST3	KM252412	KM252617	KM252282	KM252566	KM252525	KM252458
D. quasiexpansa	202532		KM252433	KM252642	KM252304			KM252480	KM273147	JN816155	JN815462
D. redunca	201884	KM252352	KM252427	KM252634	KM252296	KM252583	KM252540	KM252476	KM273144	JN816070	JN815377
D. seclusa	201011	KM252323	KM252399	KM252603	KM252268		KM252513	KM252447	KM273133	JN816071	JN815378
D. sordidapex	202321	KM252353	KM252429	KM252637	KM252299	HQ703611	HQ703641	HQ728791	KM273146	JN816117	JN815424
D. sp nr perissopoda 5	201034		KM252417	KM252622		KM252572	KM252531	KM252464
D. spnr ancyla	201020	KM252332	KM252407	KM252612	KM252277	KM252561	KM252520	KM252453
D. spnr basimacula 2	201032	KM252340	KM252415	KM252621	KM252285	KM252570	KM252529	KM252462	KM273142	JN816063	JN815370
D. spnr basimacula 3	201033	KM252341	KM252416		KM252286	KM252571	KM252530	KM252463
D. spnr brunneisetae	201018	KM252330	KM252405	KM252610	KM252275	KM252560	KM252519	KM252452
D. spnr dorsigera	201052		KM252420	KM252628	KM252290	KM252577		KM252470
D. spnr fundita	201028	KM252338	KM252389	KM252618	KM252283	KM252567	KM252526	KM252459
D. spnr melanopedis	201016	KM252328	KM252403	KM252608	KM252273	KM252558	KM252517	KM252450
D. spnr perissopoda 1	201035	KM252342	KM252418	KM252623	KM252287	KM252573	KM252532	KM252465	KM273143	JN816065	JN815372
D. stigma	202548		KM252440	KM252648	KM252310		KM252548	KM252487
D. systenopeza	201026	KM252337	KM252411	KM252616	KM252281	KM252565	KM252524	KM252457
D. tanythrix	202520		KC609563	KM252641	KM252303	KM252586	KM252543	KM252479
D. torula	202545	KM252359	KM252437		KM252308	KM252590		KM252484	KM273149	JN816072	JN815379
D. trichaetosa	201013	KM252325	KM252401	KM252605	KM252270	KM252556	KM252514	KM252448	KM273135		JN815380
D. unicula	200997		KM252397	KM252601			KM252511
D. waddingtoni	202431	KM252364	KM252387	KM252657	KM252317	HQ703622	HQ703652	HQ728802
D. williamsi	202551		KM252443	KM252651	KM252313		KM252551	KM252490
D. yooni	202550		KM252442	KM252650	KM252312		KM252550	KM252489
Hawaiian Drosophilidae outgroups
D. ochropleura	202558		KC609564	KM252656		KM252594	KM252554	KM252493
D. nigrocirrus	202557		KM252445	KM252655	KM252316	KM252593	KM252553	KM252492
D. grimshawi	FB	FB	FB	FB	FB	FB	FB	FB	FB	FB	FB
S. varipicta	201060		KC609539	KM252630
