# Supplementary material for: Phylogenetics of the Antopocerus-Modified Tarsus Clade of Hawaiian Drosophila: Diversification across the Hawaiian Islands
Source: PLoS One. 2014 Nov 24;9(11):e113227. doi: 10.1371/journal.pone.0113227 (PMC4242607; doi:10.1371/journal.pone.0113227)
Supplement: Table S3 — Bride of sevenless ( boss ) sequences too short to deposit onto GenBank. (XLSX) [file pone.0113227.s015.xlsx]

## Sheet: TableS3
Supplemental Table 3. Bride of sevenless (boss) sequences too short to deposit onto GenBank
Species	Voucher	Sequence
Drosophila propiofacies	201027	ATATAATGAGTTCATGGACGCCGCCAGGCAGGAGCACATGTGCCTGATGCACTTCAAGAGCGATGATAATATTTACATACTATTCGGCAACAAGGTTACCAATCACTTTAAAGAGAACGGCACAGTTTTCGCCGTACCAACGGAGCGCACCGATCATGCTTTTTTGGAAGGTAATTTACWGCAAAAAAA
Drosophila paucitarsus	201897	ATATAATGAGTTCATGGATGCCGCCAGGCAGGAGCACATGTGCCTGATGCACTTCAAGAGCGACGATAATATTTACATACTATTCGGCAACAAGATTACCAATCACTTTAAGGAGAACGGCACAGTTTTCGCCGTACCCACRGAGCGCACCGATCATGCTTTTTTGGAAGGTA
Drosophila procerisetae	201880	TATAATGAGTTCATGGACGCCGCCAGGCAGGAGCACATGTGCCTGATGCACTTCAAGAGCGATGATAATATTTACATACTATTCGGCAACAAGATTACCAATCACTTTAAGGAGAACGGCACAGTTTTCGCCGTACCAACGGAGCGCACCGATCATGCTTTTTTGGAAGGTAATTTACAGCAAAAAAA
