# Supplementary material for: Phylogenetics of the Antopocerus-Modified Tarsus Clade of Hawaiian Drosophila: Diversification across the Hawaiian Islands
Source: PLoS One. 2014 Nov 24;9(11):e113227. doi: 10.1371/journal.pone.0113227 (PMC4242607; doi:10.1371/journal.pone.0113227)
Supplement: Table S4 — Partitions and their associated substitution models. Models listed here were used in Bayesian analyses. (XLSX) [file pone.0113227.s016.xlsx]

## Sheet: TableS4
Supplemental Table 3. Partitions and associated substitution models
Partition	Model
boss 1st	HKY+G
boss 2nd	GTR
boss 3rd	HKY+G
boss intron	HKY+G
ef1g 1st	HKY+I
ef1g 2nd	HKY+I
ef1g 3rd	GTR
fz4 1st	F81+G
fz4 2nd	GTR+I
fz4 3rd	HKY
fz4 intron	GTR+G
kl2 1st	F81+I
kl2 2nd	F81+I
kl2 3rd	HKY+G
ntid 1st	HKY+G
ntid 2nd	HKY+G
ntid 3rd	GTR+G
pds5 1st	HKY
pds5 2nd	HKY
pds5 3rd	HKY
pds5 intron	GTR
snf 1st	HKY+I
snf 2nd	HKY
snf 3rd	HKY
snf intron	HKY+G
wee 1st	HKY+I
wee 2nd	HKY
wee 3rd	HKY
yp1 1st	HKY+G
yp1 2nd	HKY+I
yp1 3rd	GTR+G
yp1 intron	HKY
yp2 1st	HKY+G
yp2 2nd	HKY+I
yp2 3rd	GTR+G
16s rRNA	GTR+G
CO1 1st	HKY+I
CO1 2nd	HKY
CO1 3rd	HKY
CO2 1st	HKY+G
CO2 2nd	HKY
CO2 3rd	HKY+I+G
ND2 1st	HKY+I+G
ND2 2nd	HKY+I+G
ND2 3rd	HKY+G
ND4 1st	HKY+G
ND4 2nd	HKY+G
ND4 3rd	HKY+G
